# Supplementary material for: Stratification of Pediatric COVID-19 Cases Using Inflammatory Biomarker Profiling and Machine Learning
Source: J Clin Med. 2023 Aug 22;12(17):5435. doi: 10.3390/jcm12175435 (PMC10487951; doi:10.3390/jcm12175435)
Supplement: Supplementary file 1 [file jcm-12-05435-s001.zip]

Archive with 1 entries (1 files):
- jcm-2491273-supplementary.pdf
